# Supplementary material for: The discovery, positioning and verification of a set of transcription-associated motifs in vertebrates
Source: Genome Biol. 2005 Dec 2;6(12):R104. doi: 10.1186/gb-2005-6-12-r104 (PMC1414082; doi:10.1186/gb-2005-6-12-r104)
Supplement: Additional data file 1 — The first sheet denotes positive motifs in CpG positive regions, the second sheet those in CpG negative regions. Each sheet contains three sets of two-column data. The first column indicates the motif, and the second column indicates the Z-score. Wild cards are represented as IUPAC ambiguity letters. [file gb-2005-6-12-r104-S1.xls]

## Sheet: CG+ Region Motifs
	GATTGG	34.3085		ACTACATYTCCC	18.8247		ACTACAWNTCCC	20.4547		ACTWCAWNTCCC	20.8208					TGASTCA	22.2728		TGASTCA	22.2728		KGWGGGGGMGG	12.3529
	ATTGGC	29.3326		SAAGATGGCGG	14.1144		SAAGATGGCSG	14.7639		SAWGATGGCSG	15.0782					TGANTCA	21.2832		TGANTCA	21.2832		YCAYTTCCTCW	11.6079
Motif sets after greedy selection
	CG+ region motifs
	0 Degenerate Characters			1 Degenerate Characters			2 Degenerate Characters			3 Degenerate Characters
	Motif	Z-Score		Motif	Z-Score		Motif	Z-Score		Motif	Z-Score
	GCCAAT	28.9316		GATTGG	34.3085		GGANWTGTAGT	12.1197		GATTGG	34.3085
	CCAATC	28.1115		ATTGGC	29.3326		GATTGG	34.3085		CCAATSR	33.1767
	TGATTG	24.7966		GCCAAT	28.9316		CCAATSR	33.1767		YSATTGG	31.6365
	GGGCGG	25.487		CCAATC	28.1115		YSATTGG	31.6365		SATTGGY	30.2991
	TGACGTCA	23.7616		TGATTGR	27.5487		SATTGGY	30.2991		ATTGGC	29.3326
	CGGAAG	23.4321		TSATTGG	27.5917		ATTGGC	29.3326		GCCAAT	28.9316
	TGACGT	23.3969		TGAWTGG	26.6781		GCCAAT	28.9316		TGAWTGR	27.7019
	CCGCCC	23.8064		TGACRTCA	26.4604		TGAWTGR	27.7019		CCAATC	28.1115
	CACGTG	23.127		SCGGAAG	25.8608		CCAATC	28.1115		TKATTGR	27.7738
	CCAATG	22.6309		TGACNTCA	26.2179		TKATTGR	27.7738		TSATTRG	27.9141
	CCGGAA	21.6033		TGWTTGG	26.0164		TSATTRG	27.9141		SATTRGC	27.4969
	TTCCGG	20.8964		CCCKCCC	25.6547		SATTRGC	27.4969		TRATTRG	27.4675
	ACTACA	20.4371		CCAATNA	25.2402		TRATTRG	27.4675		TSATTGK	27.3628
	GGAAGT	20.0796		GGGCGG	25.487		TSATTGK	27.3628		YKATTGG	27.2699
	ACGTCA	19.9025		TGAYGTCA	24.4326		YKATTGG	27.2699		GCYAATS	27.0677
	CAATCA	19.6265		NCGGAAG	23.9814		GCYAATS	27.0677		TGAYRTCA	26.8551
	CCCGCC	19.3454		TGACRTC	24.3481		TGAYRTCA	26.8551		TGWTTGR	26.5503
	GGGGCG	18.5852		CCCNCCC	25.4281		TGWTTGR	26.5503		TGATTKR	26.5277
	CTTCCG	18.5468		GGGMGGG	24.9907		TGATTKR	26.5277		TSACGTS	26.6555
	GGCGGG	18.9371		CCAWTGG	23.9184		TSACGTS	26.6555		CCSSCCC	22.9095
	CATTGG	17.8855		YCACGTG	23.911		CCSSCCC	22.9095		YCCKCCC	26.8267
	GTGACG	16.5379		NCACGTG	23.4616		YCCKCCC	26.8267		GGGSSGG	22.8311
	ATTGGT	16.4213		CGGAAG	23.4321		GGGSSGG	22.8311		SCGGAAG	25.8608
	ACTTCC	16.0721		TGACGT	23.3969		SCGGAAG	25.8608		TGATTSR	26.1946
	CTTTGT	16.0504		CCGCCC	23.8064		TGATTSR	26.1946		TGACNTCA	26.2179
	CCCTCCCCC	16.0744		CCKCCCC	22.9504		TGACNTCA	26.2179		GGRRGNGG	23.2051
	GCGCAGGCGC	15.5728		TGRTTGG	23.1948		TGASRTCA	25.9732		RCGCNNGCGC	26.4775
	GCGCGC	14.0005		TGAYTGG	23.0968		TKATTKG	25.8599		TGASRTCA	25.9732
	AACTTT	15.3735		CCGGAWG	22.9826		CCCSNCCC	23.2995		CYCSNCCC	23.3255
	CCTTTAA	15.2986		GGGNGGG	24.6894		GGGMGGR	26.6991		TKATTKG	25.8599
	TTGTAGT	15.2683		CCAWTCA	22.7207		TGWTTGK	25.2213		GGGMGGR	26.6991
	CTTTAA	15.1562		CMGGAAG	22.6607		CCCNNCCC	21.198		TGWTTGK	25.2213
	CCCCTCCC	14.7311		MGGAAGT	22.634		GCGCNNGCGC	25.8215		YSACGTSA	25.5895
	TGCGCA	14.6305		CCAATG	22.6309		CCAATNA	25.2402		CYCYNCCC	23.3363
	CTCGCGAGA	14.5919		GGGCGKG	23.1958		CCAWTSA	25.116		CYYCNCCC	23.1265
	TGTAGT	14.3253		GGGGMGG	22.9192		TGWTTKG	25.116		TSACNTSA	25.4323
	TTGGCT	13.9072		CCGGAAR	22.1845		GGGCGG	25.487		CYMCKCCC	25.4974
	GGAGGGG	13.7374		CMAATCA	22.1782		GWTTGGY	24.9524		CCAATNA	25.2402
	TATAAA	13.6892		GWTTGGC	22.1704		GCMAATS	24.9032		CYCCNYCC	23.9881
	AAGATGGCGG	13.5899		GRGGCGG	22.6409		SMGGAAG	24.1892		CCAWTSA	25.116
	ACAAAG	13.5879		TGAKTGG	22.0872		SCGGAAR	24.0761		TGWTTKG	25.116
	TTTGTT	13.1081		CCGGAA	21.6033		SCGGAWG	24.0035		CYCCNCCY	24.4354
	ATGCAAAT	13.3227		CMCGCCC	21.941		GRGGMGG	25.0109		TKRCRTCA	24.9766
	CGCCCC	13.4097		CGCANGCGC	21.3772		NCGGAAG	23.9814		GGGCGG	25.487
	TAATTA	13.1798		CCRGAAG	21.0971		TGWTTGS	24.3813		GWTTGGY	24.9524
	CCATTG	13.1147		CCCGCCY	21.5281		CCNCNCCC	21.805		GGRSGNGG	24.475
	TTTAAG	13.1092		TTCCGG	20.8964		CCAWTRG	23.9903		GCMAATS	24.9032
	CGCATGCG	13.1177		TGACNTC	20.6252		GGGMGKG	25.0267		SMGGAAG	24.1892
	TTAAAG	13.0724		ACTACA	20.4371		YCACGTG	23.911		GCGCNKGCGY	24.9826
	GCGCCTGCGC	13.0427		CGCNTGCGC	20.5146		CNCCKCCC	23.6151		CCSCNYCC	22.6779
	AAAGTT	12.8782		GGAAGT	20.0796		YCAYGTG	23.6738		SCGGAAR	24.0761
	GGGAGG	13.2059		ACGTCA	19.9025		CCCKCCY	24.1119		RGGMGGRG	25.068
	CCTCCC	12.8761		CCCGCSC	20.1832		NCACGTG	23.4616		SCGGAWG	24.0035
	TTGTTT	12.4672		CCCCKCC	20.0316		CGGAAG	23.4321		RGGNGGRG	25.197
	ATAAAT	12.0773		GSGCGGG	20.329		CGCNKGCGC	23.667		TGWTTGS	24.3813
	TTTAAA	12.5736		ACTTCCK	19.6718		TGACGT	23.3969		GGRGSNGG	22.4992
	CGTCAC	12.2125		GGMGGGG	19.7744		CCGCCC	23.8064		GCGCNKGCKC	24.171
	AAACTT	11.9669		CTTCCGS	19.2987		TGAYTGR	23.2399		CCAWTRG	23.9903
	TTTATT	11.9982		GGGGCGS	19.5515		SACGTSA	23.2872		YCACGTG	23.911
	TGACATCA	11.8845		GCGCNTGCG	19.0691		GGGSGSG	23.0581		CNCCKCCC	23.6151
	AACAAA	11.9518		GNGGCGG	20.2765		CGCNNGCGC	23.6936		GSGCNNGCGC	23.9973
	GCCATTTT	11.708		CTTCCG	18.5468		GGSGSGG	22.4996		NCACGTG	23.4616
	ATAAAA	11.6755		GTGACGY	18.2021		TGRTTGG	23.1948		SCSCNCCC	23.1162
	AAGTTT	11.6417		CTTCCKG	17.8584		SCGGAAS	22.4712		CGCNKGCGC	23.667
	TAAATA	11.2865		TCACSTG	17.8276		WGCMAAT	22.9262		TGACGT	23.3969
	TTTGAA	11.5253		GCCATNTT	17.5368		GGGNGGG	24.6894		CCGCCC	23.8064
	CAGGTG	11.241		CAYTTCC	17.4186		CCKCCYC	22.9402		TGAYTGR	23.2399
	CTAGCAAC	11.0007		CCATTGK	16.8911		GCCAAWS	22.7465		SACGTSA	23.2872
	TGACGC	10.8639		GCNTGCGC	16.9941		YCACSTG	22.35		GGSGSGG	22.4996
	CATTGT	10.7395		GGAGGNGG	16.3672		CCSCSCC	20.3025		TGRTTGG	23.1948
	GCCATCTT	10.6487		GGAGGNG	16.3661		YCASGTG	22.1934		SCGGAAS	22.4712
	ATTTAT	10.632		GTGACG	16.5379		SCRGAAG	21.6361		WGCMAAT	22.9262
	ATGAAT	10.1158		CTTTAAR	16.4408		CCCKCSC	22.2958		GCCAAWS	22.7465
				CCTWTAA	16.3723		WTTGKCT	21.8587		KGACKWCA	22.4936
				CTTTGT	16.0504		GACKWCA	21.7734		SCSCCNCC	22.1266
				TCASGTG	16.029		GSGCGKG	22.3031		YCACSTG	22.35
				WTGTAGT	15.8332		GCGCNKGCG	21.8433		TSACNTCM	22.4364
				GCGCANGC	15.8714		CCGGAA	21.6033		YCASGTG	22.1934
				CCASGTG	15.6653		CASGTGR	21.5777		SCRGAAG	21.6361
				TTGTWGT	15.7528		GTSACGY	21.5765		WTTGKCT	21.8587
				AAASTTT	15.5372		TTCCGG	20.8964		GACKWCA	21.7734
				GCGCGC	14.0005		STGACGY	20.7613		CCGGAA	21.6033
				AACTTT	15.3735		ACTACA	20.4371		GTSACGY	21.5765
				CASGTGG	15.1111		TGWMGTC	20.3563		TTCCGG	20.8964
				CTTWAAG	15.066		CTWTAAR	20.2447		ACTACA	20.4371
				ATGCWAAT	14.8748		YTTCCGS	19.8857		CTWTAAR	20.2447
				TGCGCA	14.6305		GGAAGT	20.0796		YTTCCGS	19.8857
				CTCGCGAGA	14.5919		ACGTCA	19.9025		GGAAGT	20.0796
				CCATNTT	14.5568		CTTCCKS	19.711		ACGTCA	19.9025
				TGTAGT	14.3253		RCTTCCK	19.7327		CTTCCKS	19.711
				CCACSTG	14.3085		GCNNGCGC	19.4241		RCTTCCK	19.7327
				NTTTGTT	13.5464		YTTWAAG	19.0975		TTWAARNG	17.6208
				CTWTAAA	14.2028		SMTTGGC	19.0076		YTTWAAG	19.0975
				TTTAARG	13.7888		SAYTTCC	17.804		NCWTTGTK	17.9345
				AAGATGGMGG	13.7867		SCWTTGT	17.7113		MAASTTT	17.635
				NACAAAG	13.743		MAASTTT	17.635		RCCATNTT	17.6253
				TATAAA	13.6892		CCWAKCA	17.6343		NWTWAAAG	16.7544
				NTTTAAA	13.4322		RCCATNTT	17.6253		WTGTWGT	16.7434
				ATAAWTA	12.7794		CWTTGTK	17.579		NMTAAWTA	15.911
				TAATTA	13.1798		TTWAARG	15.2191		TCKCGMGA	12.5142
				TTAAAG	13.0724		WTGTWGT	16.7434		RTAAAYA	14.9862
				AASATGGC	13.0357		WTWAAAG	16.5925		AAYAAAR	15.6336
				AACAAAR	13.0902		ATRAATR	16.0071		NTTTKWTT	13.2083
				MCTAGCAAC	12.9732		AAASTTK	16.1261
				TGANTCA	12.9419		TCKCGMGA	12.5142
				ANATGGC	12.9295		RTAAAYA	14.9862
				AAAGTT	12.8782		AAYAAAR	15.6336
				NTTGTTT	12.5225		TTTKWTT	13.1565
				TTTNTTT	10.7125
				ATAWAAG	12.6235
				ATTWGCAT	12.5684
				SCATTGT	12.3494
				NTAAATA	11.9604
				TTTGAAW	11.7652
				AAACTT	11.9669
				TTTATT	11.9982
				CAASTCCCAG	11.9092
				ATNAATG	11.9363
				AAGTTT	11.6417
				NATTTAT	11.4747
				GTMAACA	10.5053

## Sheet: CG- Region motifs
Motif sets after greedy selection
	CG+ region motifs
	0 Degenerate Characters			1 Degenerate Characters			2 Degenerate Characters			3 Degenerate Characters
	Motif	Z-Score		Motif	Z-Score		Motif	Z-Score		Motif	Z-Score
	TAATTA	20.3844		TAATTA	20.3844		TAATTA	20.3844		SCASCAGRGGG	11.5702
	CAGCTG	18.4392		CAGCTG	18.4392		TGASYCA	19.8792		TGASTCA	22.2728
	TGAGTCA	18.1116		AGGAART	17.6165		TGRSTCA	19.0033		TGANTCA	21.2832
	CAGGAAGT	14.8821		GGGNGGG	17.7235		WAATWAA	19.0097		TAATTA	20.3844
	TTCCTG	14.8566		AAATNAA	17.5775		CAGCTG	18.4392		TGASYCA	19.8792
	CAGGAA	14.7094		TTAATNA	16.9596		YWAATTA	17.8913		TGRSTCA	19.0033
	CCCTCCC	14.4438		TGAYGTCA	16.1444		GGGNGGRG	17.4982		RGGNGGRG	18.7983
	AGGAAG	14.5726		CCCKCCC	15.6476		AGGAARY	17.6251		WAATWAA	19.0097
	CTTCCT	14.1458		CAGGAAR	14.9903		CYCCNCCC	18.0642		CAGCTG	18.4392
	AATAAA	14.5669		TTCCTG	14.8566		SCAGMTG	17.5869		RYTTCCTS	18.3738
	AATTAA	13.5008		TNATTAA	14.9983		GGGNGGG	17.7235		SMGGAART	18.3132
	TTTAAT	13.5452		AATNAAA	15.1304		YAATTAR	17.5048		CYCCNCCY	17.8627
	GGGAGG	13.5659		CTTCCT	14.1458		YTAATKA	17.4884		CTAWAWWTAG	17.8239
	TGACTCA	13.358		TTTRTTT	14.7919		TTTRWTT	18.0741		WAATNAAW	18.3958
	AGAAAA	13.0841		TTTSAAA	14.1031		TAWTTAW	17.1324		YWAATTA	17.8913
	TTTTCT	13.0552		TTTNAAA	15.8922		AAATNAA	17.5775		AGGAARY	17.6251
	TGATGTCA	12.8229		TTNCAAA	13.6512		AYTTCCTS	16.9291		GGRRGNGG	16.0918
	ATAAAA	12.7911		TTTAAT	13.5452		AAAKRAA	18.0148		SCAGMTG	17.5869
	TTTCCA	12.5496		GGGAGG	13.5659		AGRAART	16.7979		TAWTTANM	17.5327
	TATAAATAG	12.2408		CAGNTGG	13.3736		TTTSMAA	16.7954		GGGNGGG	17.7235
	AGGAAA	12.2037		AGAAAA	13.0841		YTTCCTS	16.5812		YAATTAR	17.5048
	TTTCCT	12.3136		ATTWGCATA	12.8834		CCCYYCC	14.202		TAWTTWNA	17.3531
	TTCAAA	12.1116		TTTTCT	13.0552		GGRGGRG	15.0743		TTTRWTT	18.0741
	TTTGAA	12.1018		TATAAATMG	12.7072		TGAYGTCA	16.1444		AAAKRAA	18.0148
	TGACCT	11.6583		TGACNTCA	12.6547		TAWTTWA	16.0583		AGRAART	16.7979
	ATTTGCAT	11.3621		TTTCCA	12.5496		MAGGAAR	16.1261		TTTSMAA	16.7954
	TGGAAA	11.2897		MCATCTG	11.7853		CAGSTGK	15.8336		YTTCCTS	16.5812
	TTTATT	11.2641		TGACCT	11.6583		TTYCARA	15.8274		CANCTGYY	16.7131
	TTGTTT	11.1163		TGATTGGY	10.6908		RYTTCCT	15.6827		CAGSTGNY	16.5345
	TTTAAA	10.725					TTTYCWG	15.2454		TNWAAWTA	16.3605
	TGACGTCA	10.4158					GTTGCYATRG	14.4543		TGAYGTCA	16.1444
	TTTCAG	10.4078					CCATGGNRAC	13.9085		MAGGAAR	16.1261
										TTYCARA	15.8274
										TTTYCWG	15.2454
										TGANSTMA	15.0806
										GTTGCYATRG	14.4543
										CCATGGNRAC	13.9085
